# Supplementary material for: Distinct chikungunya virus polymerase palm subdomains contribute to viral protein accumulation and virion production
Source: PLoS Pathog. 2024 Oct 14;20(10):e1011972. doi: 10.1371/journal.ppat.1011972 (PMC11501042; doi:10.1371/journal.ppat.1011972)
Supplement: S1 Data — (XLSX) [file ppat.1011972.s011.xlsx]

## Sheet: Figure 2
Figure 2A: Viral titers of supernatants from BHK-21 cells at 37oC as PFU/ml
				PFU/ml
Variant Variant	Exp 1	Exp 2	Exp 3	Exp 4	Exp 5	Exp 6	Exp 7	Exp 8	Exp 9
WT	55000	150000	1150	875	65000	55000	60000	12000	50000
GNN	0	0	0	0	0	0	0	0	0
I312V	500	0	100	450	7250	1025	0	0	0
L368F	0	0	0	0	0	150	0	0	0
L368V	0	0	0	0	50	1000	0	0	0
L368Y	0	0	0	0	0	0	0	0	0
I372A	0	0	0	0	0	0	0	0	0
I372F	0	0	0	0	0	0	0	0	0
I372L	0	0	0	0	0	0	0	0	0
I372Y	0	0	0	0	0	0	0	0	0
L383A	0	0	0	0	0	0	0	0	0
L383F	75	1175	825	725	17500	32250	1550	1400	0
L383Y	0	0	0	0	0	0	0	0	0
T440S	0	300	0	0	0	0	0	0	0
L442A	0	0	0	0	0	0	0	0	0
C483G	107500	1800	0	300	0	11250	2500	0	0
C483Y	3500	7250	1350	650	11750	45000	34250	14000	120000
W486F	1800	0	0	0	3125	10000	100	0	0
W486L	0	0	0	0	525	0	0	0	0
W486Y	975	13000	950	1475	24750	47000	2100	650	0
Figure 2B: Extracellular RNA in supernatant from BHK-21 cells at 37oC as RNA molecules/ml
Variant Variant	Exp 1	Exp 2	Exp 3	Exp 4	Exp 5	Exp 6	Exp 7	Exp 8	Exp 9
WT	1.62545e+07	2.9293e+06	9.90474e+07	2.60922e+08	4.78846e+06	4.8732e+06	5.71216e+08	4.92596e+09	8.36123e+09
GNN	102241	443384	525586	488525	45350.8	46658	463.864	1.00805e+06	6.35443e+08
I312V	3.02584e+06	17.5321	1.07272e+07	1.4094e+07	472686	83404.6	736.804	3.13512e+06	4.06044e+08
L368F	188945	133927	35008.6	87660.5	54310.2	74266.5	1371.52	2.07013e+06	3.5251e+08
L368V	615468	1.55801e+06	5.35427e+06	1.67513e+06	170996	256246	758.171	6.61723e+07	3.38596e+08
L368Y	56513.2	72005.8	72303.1	210340	19349.6	21250.6	134.926	2.28446e+06	3.96428e+08
I372A	38.0262	16972.9	124861	90652.3	29104.7	31839.6	756.938	2.97617e+06	3.39745e+08
I372F	105701	180187	275222	136463	22272.9	24469.7	2253.23	1.31566e+06	4.26361e+08
I372L	41369.4	129340	107031	59186.7	35123.9	28581.6	1087.48	142747	4.53209e+08
I372Y	437502	223634	281021	77009.1	13550	1059.75	597.12	1.26619e+06	4.16043e+08
L383A	23307.6	40223.8	262655	114804	28564.1	22727.8	932.031	1.41151e+06	2.88246e+08
L383F	956478	5.7247e+07	2.53725e+06	2.29612e+07	705594	1.19015e+07	5.71362e+07	1.90976e+09	3.81887e+08
L383Y	62131	415185	142981	114493	37069.8	30958.5	2012.74	8.1153e+06	4.01152e+08
T440S	287843	85428.8	171391	143497	14910.2	23217.9	131.959	1.16345e+06	4.01257e+08
L442A	175146	453748	356891	229684	13375.2	26589.2	677.344	893703	1.39002e+08
C483G	1.49736e+08	128645	3.01225e+06	373031	268304	233098	5.45297e+06	2.49352e+08	4.87682e+08
C483Y	1.8923e+08	9.20402e+08	3.47468e+06	2.45518e+08	1.10415e+07	3.55001e+06	8.25489e+08	3.89659e+09	3.29362e+10
W486F	7.83163e+06	1.40031e+07	4.30511e+06	1.19354e+07	948867	2.66402e+06	703459	2.76818e+07	4.15137e+08
W486L	98692.2	220158	991086	719991	73858.2	54207.9	10787.2	5.97668e+06	4.05703e+08
W486Y	1.01181e+08	2.07519e+08	3.73771e+07	8.19037e+06	3.84429e+06	7.25536e+06	3.00005e+07	3.29908e+09	4.52098e+08
Figure 2D: Graph represents data from Figure 2A relative E2 below.
		Relative E2 protein amount to WT						Relative Capsid protein amount to WT						Relative nsP4 protein amount to WT
		Experiment 1	Experiment 2	Experiment 3	Mean			Experiment 1	Experiment 2	Experiment 3	Mean			Experiment 1	Experiment 2	Experiment 3	Mean
70 kDa band	Mock	0	0	0	0	35 kDa band	Mock	0	0.06	0	0.02	65 kDa band	Mock	0	0	0	0
	WT	1	1	1	1		WT	1	1	1	1		WT	1	1	1	1
	GNN	0	0	0	0		GNN	0	0.03	0	0.01		GNN	0	0	0	0
	I312V	0.11	0	0	0.0366667		I312V	0.15	0.26	0.05	0.153333		I312V	0.05	0.25	0.06	0.12
	L368F	0	0	0.01	0.00333333		L368F	0	0.01	0.01	0.00666667		L368F	0	0.01	0.04	0.0166667
	L368V	0.09	0	0	0.03		L368V	0.17	0.02	0.05	0.08		L368V	0.2	0.04	0.06	0.1
	L368Y	0	0	0.02	0.00666667		L368Y	0	0	0.04	0.0133333		L368Y	0	0	0.06	0.02
	I372A	0	0	0	0		I372A	0	0	0	0		I372A	0	0	0	0
	I372F	0	0	0	0		I372F	0	0.01	0	0.00333333		I372F	0	0.01	0.02	0.01
	I372L	0	0	0	0		I372L	0	0.02	0	0.00666667		I372L	0	0	0.01	0.00333333
	I372Y	0	0	0	0		I372Y	0	0.02	0	0.00666667		I372Y	0	0	0.01	0.00333333
	L383A	0	0	0	0		L383A	0	0.03	0	0.01		L383A	0	0	0	0
	L383F	0.5	0.17	0.52	0.396667		L383F	0.4	0.65	1.63	0.893333		L383F	0.39	0.81	0.8	0.666667
	L383Y	0	0	0	0		L383Y	0	0.04	0	0.0133333		L383Y	0	0.04	0	0.0133333
	T440S	0.12	0	0	0.04		T440S	0	0.01	0	0.00333333		T440S	0	0	0	0
	L442A	0.09	0	0	0.03		L442A	0	0.04	0	0.0133333		L442A	0	0	0	0
	C483G	0.19	0.07	0.07	0.11		C483G	0.01	0.71	0.45	0.39		C483G	0.03	0.83	0.24	0.366667
	C483Y	1.8	0.76	0.47	1.01		C483Y	0.85	0.96	2.76	1.52333		C483Y	0.82	1.01	0.78	0.87
	W486F	0.21	0.06	0.12	0.13		W486F	0.33	0.53	0.82	0.56		W486F	0.59	1.05	0.75	0.796667
	W486L	0.17	0.03	0	0.0666667		W486L	0	0.07	0.16	0.0766667		W486L	0.09	0.1	0.07	0.0866667
	W486Y	0.41	0.3	0.18	0.296667		W486Y	0.61	0.84	4.68	2.04333		W486Y	1.1	1.12	0.95	1.05667
55 kDa band	Mock	0	0	0	0	30 kDa band	Mock	0	0.12	0	0.04
	WT	1	1	1	1		WT	1	1	1	1
	GNN	0	0	0	0		GNN	0	0	0	0
	I312V	0.21	0	0.01	0.0733333		I312V	0	0.18	0	0.06
	L368F	0	0	0.01	0.00333333		L368F	0	0.05	0	0.0166667
	L368V	0.13	0	0	0.0433333		L368V	0	0.05	0	0.0166667
	L368Y	0	0	0.01	0.00333333		L368Y	0	0.04	0	0.0133333
	I372A	0	0	0	0		I372A	0	0.1	0	0.0333333
	I372F	0	0	0	0		I372F	0	0.09	0	0.03
	I372L	0	0	0	0		I372L	0	0.16	0	0.0533333
	I372Y	0	0	0	0		I372Y	0	0.21	0	0.07
	L383A	0	0	0	0		L383A	0	0.02	0	0.00666667
	L383F	1.51	1.15	1.68	1.44667		L383F	1.1	0.45	3.6	1.71667
	L383Y	0.28	0	0	0.0933333		L383Y	0	0.05	0	0.0166667
	T440S	0.44	0	0	0.146667		T440S	0	0.03	0	0.01
	L442A	0.46	0	0	0.153333		L442A	0	0.08	0	0.0266667
	C483G	0.44	0.26	0.14	0.28		C483G	0.25	0.63	0	0.293333
	C483Y	2.9	2.07	0.56	1.84333		C483Y	3.68	1.3	9.95	4.97667
	W486F	0.42	0.43	0.13	0.326667		W486F	0	0.29	0	0.0966667
	W486L	0.19	0.13	0	0.106667		W486L	0	0.04	0	0.0133333
	W486Y	0.62	0.37	0.09	0.36		W486Y	1.4	0.51	8.39	3.43333
40 kDa band	Mock	0	0	0	0	17 kDa band	Mock	0	0	0	0
	WT	1	1	1	1		WT	1	1	1	1
	GNN	0	0	0	0		GNN	0	0	0	0
	I312V	0	0	0	0		I312V	0.01	0.12	0	0.0433333
	L368F	0	0	0	0		L368F	0	0	0	0
	L368V	0.2	0	0	0.0666667		L368V	0.01	0.01	0	0.00666667
	L368Y	0	0	0	0		L368Y	0	0	0	0
	I372A	0	0	0	0		I372A	0	0	0	0
	I372F	0	0	0	0		I372F	0	0	0	0
	I372L	0	0	0	0		I372L	0	0	0	0
	I372Y	0	0	0	0		I372Y	0	0	0	0
	L383A	0	0	0	0		L383A	0	0	0	0
	L383F	0.81	0	0.91	0.573333		L383F	0.45	0.41	1.07	0.643333
	L383Y	0.16	0	0	0.0533333		L383Y	0	0	0	0
	T440S	0.25	0	0	0.0833333		T440S	0	0	0	0
	L442A	0.26	0	0	0.0866667		L442A	0	0	0	0
	C483G	0.25	0	0	0.0833333		C483G	0	0.37	0	0.123333
	C483Y	1.15	0	0.96	0.703333		C483Y	1.55	0.92	2.25	1.57333
	W486F	0.57	0	0	0.19		W486F	0	0.24	0.34	0.193333
	W486L	0.14	0	0	0.0466667		W486L	0	0	0	0
	W486Y	0.97	1.63	0	0.866667		W486Y	0.49	0.65	1.19	0.776667
Figure 2E: Replicon activity in BHK-21 cells at 37oC as relative luciferase units
Variant Variant	Exp 1	Exp 2	Exp 3	Exp 4	Exp 5	Exp 6
WT	228039	125444	476835	509653	67080	497453
GNN	461	440	649	506	434	445
I312V	3963	2194	407	310	1102	1818
L368F	78650	115367	48922	19719	56572	65640
L368V	36447	27318	21878	27684	47868	8390
L368Y	164	590	191	258	201	535
I372A	164	1458	736	335	485	224
I372F	5449	20243	39201	24126	773	316
I372L	150	152	96	127	145	133
I372Y	159	1988	277	118	155	227
L383A	31091	7119	870	1617	2122	3821
L383F	100359	70077	17013	21710	13709	33809
L383Y	44195	24588	2148	3865	844	6380
T440S	1925	407	99	126	146	250
L442A	4231	792	153	1320	172	141
C483G	25313	33736	19687	8336	442	4672
C483Y	330645	228782	65246	69110	35658	17652
W486F	94567	99056	57961	22869	12015	9153
W486L	54096	49153	12382	13078	4628	5688
W486Y	171646	148174	89333	23901	32606	18025

## Sheet: Figure 3
Figure 3A: Replicon activity in C6/36 cells as relative luciferase units
Variant Variant	Exp 1	Exp 2	Exp 3	Exp 4	Exp 5	Exp 6	Exp 7	Exp 8	Exp 9	Exp 10	Exp 11
WT	24691	63221	133560	204758	1531	683	305483	407866	1930	368	1305
GNN	29	44	30	28	26	25	206	117	14	14	11
I312V	2875	4018	6759	5754	83	56	163	10742	16	14	14
L368F	29217	52461	486707	398392	4826	3621	108156	52539	1542	24	4388
L368V	56419	42504	322592	442486	3547	4956	84	14104	1724	6151	1961
L368Y	44664	34247	118390	100675	4446	479	107	247	6853	21	14
I372A	9944	4968	76984	58279	113	639	3198	189	17	13	11
I372F	10204	12619	66960	57313	855	1071	495	181	17	22	1089
I372L	1670	645	2113	6657	25	26	81	83	16	14	211
I372Y	8602	7593	8652	25262	33	548	53	57	13	14	441
L383A	75080	62220	189243	143210	517	765	49252	23081	1439	145	1541
L383F	28140	10414	37211	74294	717	219	72632	10903	13	12	9
L383Y	18240	19238	146350	120417	1681	2133	64852	3216	37	13	3198
T440S	16302	7079	71529	51145	203	107	246	996	12	12	108
L442A	36422	36181	181087	173500	1442	312	7570	8051	69	12	1000
C483G	31471	30093	81251	62045	4192	912	47	1103	1923	13	1925
C483Y	134334	99040	456576	474723	6345	5915	19717	136233	13	1813	37179
W486F	11090	9675	75174	75552	683	665	1930	3556	37	636	2336
W486L	8751	15111	34066	47279	255	981	48	5177	21	13	403
W486Y	44114	52182	215358	174050	1082	1494	66729	38603	6716	2466	1910
Figure 3B: Infectious virus from C6/36 cells by plaque assay in PFU/ml
Variant Variant	Exp 1	Exp 2	Exp 3	Exp 4	Exp 5	Exp 6	Exp 7	Exp 8	Exp 9
WT	16300	22000	50000	95000	1050000	1000000	30000	4500	4000
GNN	1	1	1	1	1	1	1	1	1
I312V	1	1	1	1	625	50	1	1	1
L368F	1	1	1	1	6250	250	1	1	1
L368V	1	1	1	1	200	250	1	1	1
L368Y	1	1	1	1	1	1	1	1	1
I372A	1	1	1	1	1	1	1	1	1
I372F	1	1	1	1	1	1	1	1	1
I372L	1	1	1	1	1	1	1	1	1
I372Y	1	1	1	1	1	1	1	1	1
L383A	1	1	1	1	1	1	1	1	1
L383F	150	100	1000	250	6000	9250	2100	900	1300
L383Y	1	1	1	1	1	1	1	1	1
T440S	1	1	1	1	1	1	1	1	1
L442A	1	1	1	1	1	1	1	1	1
C483G	1	1	1	1	1	1	1	100	1
C483Y	95000	71300	400000	240000	1150000	1250000	60000	150000	175000
W486F	150	100	1	150	37500	1580	950	1	1
W486L	1	1	1	1	1	1	1	1	1
W486Y	1050	1150	2000	3000	6000	25500	2600	1750	900
Figure 3C: Extracellular CHIKV RNA from C6/36 cells as RNA molecules/ml
Variant Variant	Exp 1	Exp 2	Exp 3	Exp 4	Exp 5	Exp 6	Exp 7	Exp 8	Exp 9
WT	6.95491e+07	5.47943e+07	9.18268e+07	1.69725e+08	5.47659e+07	7.1352e+07	5483332681	539328168	3.39114e+08
GNN	95.4648	111.879	4930.64	22990.2	198.06	155.074	2.41264e+06	234392	1.82152e+06
I312V	11161.6	3253.99	11126.5	491.059	1843.25	569.269	1.47017e+06	297666	1.75998e+06
L368F	5.39673e+06	2.81221e+06	1.29317e+07	4.29528e+06	4.07153e+06	2.3384e+06	7038412056	154206462	7.38537e+07
L368V	5.95374e+06	5.9668e+06	3.47585e+07	9.98148e+06	3.37418e+06	4.49664e+06	2995048805	225924381	6.82238e+08
L368Y	995.05	629.709	10884.7	821.768	1013.86	463.107	1.74195e+06	1.22643e+06	8.07068e+06
I372A	378.103	223.343	1098.63	2078.38	198.373	172.664	380279	553699	9.07579e+06
I372F	254.923	196.208	3867.27	36785.3	362.228	1210.4	2.0355e+06	1.44669e+06	3.37916e+06
I372L	97.099	206.548	5944.47	8560.43	291.825	149.807	336858	460159	193612
I372Y	215.754	174.545	5776.39	37293.7	89.7257	111.795	1.07782e+06	421637	6.6656e+06
L383A	530118	436696	3.54387e+06	783135	198388	190472	923236798	5.05501e+07	3.51329e+08
L383F	1.26003e+06	3.6483e+06	1.15267e+07	2.21761e+07	771545	4.04787e+06	1147930280	201110818	5.63785e+08
L383Y	23802.5	11590.9	75774.4	55028.2	7390.92	11984.8	1.86929e+07	17744931	6.99155e+07
T440S	193.007	174.174	1616.73	3510.58	367.22	205.075	1.08213e+07	1.02303e+06	4.99808e+06
L442A	15910.3	299043	28760.3	94357.1	15774.3	222495	157224308	4.27558e+06	2.91231e+08
C483G	35700.7	18705.4	250897	9.0547e+06	61679.3	1.34003e+06	200094639	4.18979e+06	1636044082
C483Y	4.90162e+07	4.77798e+07	1131869856	1517801171	2.60816e+08	2.26375e+08	19014000000	562284007	1.14566e+08
W486F	593525	488780	2.94411e+06	4.44442e+06	259081	129210	1260925765	20723789	4.73489e+08
W486L	3834.01	5397.61	25274.8	7394.94	1118.07	1200.43	61094622	1.48448e+06	1.31359e+07
W486Y	9.57025e+06	3.52434e+06	3.36851e+07	2.09139e+07	4.35756e+06	2.36715e+06	828.018	216982793	5.13189e+08
Figure 3D: TCID50/ml of supernatants from C6/36 cells.
Variant Variant	Exp 1	Exp 2	Exp 3
WT	6.26798e+06	7.96398e+06	5.87298e+06
GNN	-14.2933	76.7067	-10.9233
I312V	4175.69	7573.69	5547.69
L368F	520285	751185	504985
L368V	56414.7	85494.7	67704.7
L368Y	337.087	728.887	546.187
I372A	44.3767	46.8967	43.9367
I372F	3.99667	5.27667	73.9067
I372L	-13.2133	6.24667	42.2067
I372Y	-13.0733	2.26667	-10.6533
L383A	647785	895085	723085
L383F	5.75498e+06	6984.69	8.12198e+06
L383Y	7270.69	1583.69	7231.69
T440S	270.187	877.587	743.287
L442A	714785	790685	819585
C483G	53904.7	68874.7	66814.7
C483Y	8.96298e+06	99984.7	9.11098e+06
W486F	88294.7	77864.7	94184.7
W486L	8632.69	5388.69	6871.69
W486Y	7.93198e+06	99984.7	7.58298e+06

## Sheet: Figure 4
Figure 4B: Correlation between TCID50 and relative CHIKV E2							Figure 4C: Correlation between TCID50 and relative CHIKV capsid
TCID50 data can be found in Figure 3D							TCID50 data can be found in Figure 3D							C6/36 nsP4 quantification		Relative nsP4 protein amount to WT
CHIKV relative E2 quantification is below.							CHIKV relative capsid quantification is below.									Experiment 1	Experiment 2	Experiment 3	Mean
									Relative Capsid protein amount to WT					65 kDa band	Mock	0	0.03	0	0.01
		Relative E2 protein amount to WT							Experiment 1	Experiment 2	Experiment 3	Mean			WT	1	1	1	1
		Experiment 1	Experiment 2	Experiment 3	Mean		35 kDa band	Mock	0	0.05	0	0.0166667			GNN	0.03	0.06	0	0.03
70 kDa band	Mock	0	0	0	0			WT	1	1	1	1			I312V	0.02	0.06	0.02	0.0333333
	WT	1	1	1	1			GNN	0	0.05	0	0.0166667			L368F	0.57	0.53	0.5	0.533333
	GNN	0	0	0	0			I312V	0	0.04	0	0.0133333			L368V	0.6	0.72	0.7	0.673333
	I312V	0	0	0	0			L368F	0.15	1.17	1.41	0.91			L368Y	0.03	0.05	0	0.0266667
	L368F	0.8	1.09	0.23	0.706667			L368V	0.48	1.07	1.63	1.06			I372A	0.04	0.04	0	0.0266667
	L368V	0.96	0.95	0.16	0.69			L368Y	0	0.06	0	0.02			I372F	0.02	0.05	0	0.0233333
	L368Y	0	0	0	0			I372A	0	0.04	0	0.0133333			I372L	0.05	0.07	0	0.04
	I372A	0.03	0	0	0.01			I372F	0	0.04	0	0.0133333			I372Y	0.03	0.06	0	0.03
	I372F	0.03	0	0	0.01			I372L	0	0.05	0	0.0166667			L383A	0.13	0.22	0.03	0.126667
	I372L	0	0	0	0			I372Y	0	0.05	0	0.0166667			L383F	0.24	0.31	0.25	0.266667
	I372Y	0	0	0	0			L383A	0.05	0.39	0.32	0.253333			L383Y	0.06	0.06	0	0.04
	L383A	0.16	0.26	0	0.14			L383F	0.66	0.84	0.52	0.673333			T440S	0.03	0.01	0	0.0133333
	L383F	0.86	0.16	0.37	0.463333			L383Y	0.04	0.15	0.16	0.116667			L442A	0.51	0.45	0.28	0.413333
	L383Y	0	0	0.14	0.0466667			T440S	0	0.04	0	0.0133333			C483G	0.1	0.15	0	0.0833333
	T440S	0	0	0.07	0.0233333			L442A	0.25	0.52	0.42	0.396667			C483Y	0.99	0.97	0.15	0.703333
	L442A	0.4	0	0.28	0.226667			C483G	0.08	0.34	0.06	0.16			W486F	0.83	0.75	0.25	0.61
	C483G	0.15	0	0	0.05			C483Y	1.68	1.22	1.03	1.31			W486L	0.13	0.14	0	0.09
	C483Y	1.01	0.48	0.21	0.566667			W486F	0.57	0.45	0.24	0.42			W486Y	1.26	0.85	0.63	0.913333
	W486F	0.17	0	0.04	0.07			W486L	0.03	0.09	0.03	0.05
	W486L	0	0	0	0			W486Y	0.53	0.78	0.21	0.506667
	W486Y	0.3	0.44	0.2	0.313333		30 kDa band	Mock	0	0		0
55 kDa band	Mock	0	0	0	0			WT	1	1		1
	WT	1	1	1	1			GNN	0	0		0
	GNN	0	0	0	0			I312V	0	0.43		0.215
	I312V	0	0	0.01	0.00333333			L368F	0	0.43		0.215
	L368F	0.76	0.51	0.16	0.476667			L368V	0	0.73		0.365
	L368V	0.8	0.49	0.22	0.503333			L368Y	0	0.39		0.195
	L368Y	0	0.09	0.01	0.0333333			I372A	0	0.38		0.19
	I372A	0	0	0	0			I372F	0	0.38		0.19
	I372F	0	0.01	0	0.00333333			I372L	0	0.45		0.225
	I372L	0	0	0	0			I372Y	0	0.44		0.22
	I372Y	0	0	0	0			L383A	0	0		0
	L383A	0.14	0.23	0.13	0.166667			L383F	3.6	0.6		2.1
	L383F	1.06	0.16	0.44	0.553333			L383Y	0	0		0
	L383Y	0.07	0.03	0.21	0.103333			T440S	0	0		0
	T440S	0	0	0	0			L442A	0	0.32		0.16
	L442A	0.42	0.14	0.49	0.35			C483G	0	0.23		0.115
	C483G	0.21	0.13	0.11	0.15			C483Y	9.95	2.34		6.145
	C483Y	1.07	0.59	0.23	0.63			W486F	0	0.23		0.115
	W486F	0.19	0.05	0.34	0.193333			W486L	0	0		0
	W486L	0.02	0	0.05	0.0233333			W486Y	8.39	0.97		4.68
	W486Y	0.32	0.38	0.44	0.38		17 kDa band	Mock	0	0	0	0
40 kDa band	Mock	0	0	0	0			WT	1	1	1	1
	WT	1	1	1	1			GNN	0	0	0	0
	GNN	0	0	0	0			I312V	0	0	0	0
	I312V	0	0	0.04	0.0133333			L368F	0	0	0.47	0.156667
	L368F	0.39	0	0.94	0.443333			L368V	0	0.31	0.45	0.253333
	L368V	0.69	0.77	0.84	0.766667			L368Y	0	0.39	0	0.13
	L368Y	0	0	0	0			I372A	0	0	0	0
	I372A	0	0	0	0			I372F	0	0	0	0
	I372F	0	0.67	0	0.223333			I372L	0	0	0	0
	I372L	0	0	0	0			I372Y	0	0	0	0
	I372Y	0	0	0	0			L383A	0	0.17	0	0.0566667
	L383A	0	0	0.29	0.0966667			L383F	1.07	0.6	0.37	0.68
	L383F	0.58	0	0.81	0.463333			L383Y	0	0	0	0
	L383Y	0	0	0.28	0.0933333			T440S	0	0	0	0
	T440S	0	0	0	0			L442A	0	0.32	0.16	0.16
	L442A	0	0	0.65	0.216667			C483G	0	0.14	0.02	0.0533333
	C483G	0	0	0.46	0.153333			C483Y	2.25	2.34	0.95	1.84667
	C483Y	1.23	0	0.84	0.69			W486F	0.34	0.23	0.02	0.196667
	W486F	0	0	0.4	0.133333			W486L	0	0	0	0
	W486L	0	0	0	0			W486Y	1.19	0.97	0.41	0.856667
	W486Y	0	0.63	0.72	0.45

## Sheet: Figure 6
Figure 6A: Replicon activity in BHK-21 cells at 28oC as relative luciferase units
Variant Variant	Exp 1	Exp 2	Exp 3
WT	3.64103e+06	2756238	1679242
GNN	1	233.5	1
I312V	670411	182909	75160.5
L368F	4.24381e+06	3.88394e+06	1.86698e+06
L368V	3188432	1.77796e+06	1040568
L368Y	2.81416e+06	1156054	651824
I372A	2.06056e+06	1.81588e+06	204604
I372F	1633674	420622	149520
I372L	702654	167242	22651.5
I372Y	492176	120648	23409.5
L383A	3557733	2.41432e+06	742763
L383F	3.61716e+06	2.88329e+06	580589
L383Y	2.8517e+06	2.94077e+06	646084
T440S	2786973	1.39424e+06	367622
L442A	2.29646e+06	1755698	429376
C483G	2571220	3794022	1.4509e+06
C483Y	2.63786e+06	2409644	366501
W486F	1.83927e+06	2202158	389892
W486L	1452428	972670	111252
W486Y	2.55769e+06	2539920	770438
Figure 6B: TCID50/ml of supernatants from BHK-21 cells at 28oC
Variant Variant	Exp 1	Exp 2	Exp 3
WT	8.43494e+06	9.31094e+06	9.03894e+06
GNN	542345	695245	501045
I312V	534045	713945	489845
L368F	6.73494e+06	8.50794e+06	6.12194e+06
L368V	9.11294e+06	8.88694e+06	5.88094e+06
L368Y	516545	459445	515345
I372A	4.70194e+06	5.38794e+06	5.79594e+06
I372F	675645	397045	580145
I372L	3.17594e+06	5.44294e+06	6.05994e+06
I372Y	36794.8	53344.8	94994.8
L383A	8.17194e+06	8.01794e+06	5.92894e+06
L383F	9.31294e+06	6.75894e+06	7.05294e+06
L383Y	770545	620445	678345
T440S	8.74094e+06	4.76294e+06	5.73594e+06
L442A	8.70794e+06	7.72794e+06	4.03694e+06
C483G	9.01794e+06	6.18794e+06	6.14694e+06
C483Y	9.87694e+06	9.16694e+06	9.41894e+06
W486F	8.67694e+06	6.65094e+06	5.65294e+06
W486L	8.83694e+06	6.91894e+06	6.16594e+06
W486Y	9.10794e+06	7.88994e+06	9.60994e+06

## Sheet: Figure 7
Figure 7B: Excellular CHIKV RNA from BHK-21 cells at 28oC as molecules/ml
Variant Variant	Exp 1	Exp 2	Exp 3
WT	2160555297	793123429	393819674
GNN	9.95194e+07	440962779	333368012
I312V	145433165	545631447	3.94496e+07
L368F	2774053538	4512189860	3.6014e+07
L368V	1857686951	4605657809	7.9916e+07
L368Y	9.97546e+07	1722577977	1386616665
I372A	325001264	621041578	5.8202e+07
I372F	80028559	386081583	510459284
I372L	222896087	814924266	2.84385e+07
I372Y	9.96635e+07	505035640	1.26653e+07
L383A	2001078035	2980606336	171471263
L383F	1099296252	2769918835	473701793
L383Y	462034284	319044925	9.73746e+07
T440S	678983338	2250571120	140016793
L442A	8.72963e+07	1159612161	252291326
C483G	1380766960	3939486592	4.97999e+07
C483Y	233325258	4110052676	84617857
W486F	324348693	1028639611	2.40493e+07
W486L	114603205	122135478	167036112
W486Y	402583027	2668085774	4.67849e+07
Figure 7C: Infectious virus from BHK-21 at 28oC by plaque assay as PFU/ml
Variant Variant	Exp 1	Exp 2	Exp 3
WT	650	75	100
GNN	0	0	0
I312V	0	0	0
L368F	0	0	0
L368V	0	0	0
L368Y	0	0	0
I372A	0	0	0
I372F	0	0	0
I372L	0	0	0
I372Y	0	0	0
L383A	0	0	0
L383F	0	0	0
L383Y	0	0	0
T440S	0	0	0
L442A	0	0	0
C483G	0	0	0
C483Y	2830	250	150
W486F	0	0	0
W486L	0	0	0
W486Y	0	0	0

## Sheet: Fig S2
Supplemental Figure 2C: Intracellular RNA in BHK-21 cells at 37oC as RNA molecules/ml
Variant Variant	Exp 1	Exp 2	Exp 3	Exp 4
WT	7.38707e+07	3.10394e+08	8584826759	12370783067
GNN	1.29181e+07	1.68806e+07	7.8145e+07	4.43295e+08
I312V	1.72988e+07	4.93748e+06	104463477	1.61034e+08
L368F	8.16331e+06	4.59867e+06	75339444	1.23396e+08
L368V	1.03739e+07	3.75202e+06	1.12574e+08	3.29659e+08
L368Y	3.64408e+06	1.92954e+06	7.47008e+07	2.00814e+08
I372A	5.88565e+06	3.42112e+06	7.85963e+07	1.56678e+08
I372F	6.18105e+06	3.18148e+06	119260016	2.22926e+08
I372L	6.35471e+06	5.31208e+06	1.17644e+08	135408
I372Y	4.17255e+06	4.63017e+06	1.00663e+08	1.28357e+08
L383A	6.61496e+06	3.12748e+06	1.07269e+08	2.03364e+08
L383F	2.18071e+07	2.81807e+07	2159283092	1912505030
L383Y	3.65196e+06	2.99462e+06	1.06234e+08	2.4731e+08
T440S	6.96757e+06	2.74808e+06	9.9537e+07	1.36643e+08
L442A	4.56196e+06	1.96894e+06	1.08359e+08	2.64481e+08
C483G	5.17399e+07	4.55008e+06	1171782740	2.95934e+08
C483Y	1.00836e+08	1.48456e+08	19383773539	17462559725
W486F	2.0844e+07	7.4462e+06	2.53462e+08	2.66824e+08
W486L	6.58665e+06	4.50079e+06	1.24618e+08	2.2013e+08
W486Y	7.12413e+07	1.35188e+08	2502613722	2904419875
Supplemental Figure 2D: Ratio of E1 RNA to nsP4 RNA in BHK-21 cells at 37oC
Variant Variant
WT	0.608985	1.29679	0.881482	1.01768
GNN	0.925502	0.828483	1.32178	1.34718
I312V	1.41909	2.03557	1.41065	1.58492
L368F	1.3686	0.944104	1.55077	1.63167
L368V	1.38953	1.65144	1.05975	1.62247
L368Y	0.914741	1.28465	1.68556	1.15999
I372A	1.35517	0.229755	1.78962	1.49163
I372F	1.09004	0.723377	1.77072	1.12643
I372L	0.642329	0.55311	1.25031	1.10508
I372Y	1.15536	1.8049	2.98136	1.91093
L383A	1.03394	1.16585	1.63815	1.15443
L383F	0.0031973	1.21736	1.22432	1.19666
L383Y	0.995874	0.532765	1.29552	1.15495
T440S	1.00802	0.94228	1.43763	1.05642
L442A	0.952508	1.31908	1.29136	0.442488
C483G	1.57498	1.5674	1.33825	1.67909
C483Y	1.30017	1.58563	0.707399	0.926771
W486F	2.40303	1.21785	0.957258	1.04746
W486L	1.678	0.972524	0.670454	1.1715
W486Y	1.45461	1.2204	0.911678	0.937701

## Sheet: Fig S3
Figure S3C: Ration of E1 RNA to nsP4 RNA in C6/36 cells
Variant Variant	Exp 1	Exp 2	Exp 3	Exp 4
WT	1.87121	0.88068	0.872749	3.95896
GNN	1.10266	0.839612	0.881954	1.70743
I312V	1.22707	1.18508	1.03021	1.15183
L368F	2.11651	1.44627	1.25253	2.54422
L368V	1.76737	1.02176	1.97007	2.55488
L368Y	1.74802	1.61098	1.38096	2.12502
I372A	1.49344	1.12253	1.08059	0.984717
I372F	1.53671	1.12486	0.853334	1.46963
I372L	1.37473	1.01949	0.966582	1.38357
I372Y	2.05518	1.7941	1.4935	2.25517
L383A	1.25929	1.00339	1.57945	2.09777
L383F	1.63132	1.22324	1.16468	1.63668
L383Y	0.646239	1.0463	1.06126	1.423
T440S	1.53254	0.884442	1.11102	1.1277
L442A	0.939168	1.09439	1.1206	1.31732
C483G	1.08529	1.14107	1.98844	1.67812
C483Y	1.08184	1.29316	10.449	3.13573
W486F	1.11491	0.730578	0.71707	1.07855
W486L	0.975992	1.02124	0.979245	1.20417
W486Y	0.816603	0.950008	1.07287	1.82671
Figure S3D: Intracellular CHIKV RNA in C6/36 cells as RNA molecules/ml
Variant Variant	Exp 1	Exp 2	Exp 3	Exp 4
WT	3.91789e+07	3.62323e+08	4372698323	2147271629
GNN	1.10033e+06	1.3877e+06	229298704	317289584
I312V	1.22194e+06	3.52934e+06	222426860	3.44745e+08
L368F	1.37849e+07	8.74834e+06	1788271024	1758076970
L368V	4.5829e+07	1.52102e+07	2476266151	1745748342
L368Y	4.51183e+06	620793	324405134	1.94731e+08
I372A	1.47864e+06	1.33202e+06	397935419	2.40249e+08
I372F	2.54508e+06	2.36917e+06	285489902	3.19679e+08
I372L	2.08114e+06	945183	219022277	360373598
I372Y	2.56722e+06	732309	135632302	325537599
L383A	1.78839e+07	6.56983e+06	1715851676	1653660180
L383F	1.68728e+07	3.1834e+07	875365580	1615834318
L383Y	1.76425e+06	4.20322e+06	656499640	5.09244e+07
T440S	1.63229e+06	1.34255e+06	408924541	2.61511e+08
L442A	4.7123e+06	2.57595e+07	1086939517	1621974652
C483G	5.68059e+06	5.58354e+06	1176621521	1008581360
C483Y	5.30625e+07	3.0728e+07	3885671684	2837966377
W486F	5.66019e+06	3.50652e+07	2266538630	2096433045
W486L	3.73758e+06	1.97485e+06	614251193	410109467
W486Y	5.27343e+07	4.71979e+07	3146387120	2012301100
Date for Figure S3E and F can be found in the tab for Figure 4

## Sheet: Fig S5
Fig S5C: Time course of WT and C483Y replication in BHK-21 cells at 28oC
PFU/ml
Viral Variant - 24 hours	Exp 1	Exp 2	Exp 3
WT	0	0	0
GNN	0	0	0
C483Y	600	300	100
Viral Variant - 48 hours	Exp 1	Exp 2	Exp 3
WT	450	0	100
GNN	0	0	0
C483Y	2550	150	250
Viral Variant - 72 hours	Exp 1	Exp 2	Exp 3
WT	650	75	100
GNN	1	1	1
C483Y	2825	250	150
